# Supplementary material for: Chance long-distance or human-mediated dispersal? How Acacia s.l. farnesiana attained its pan-tropical distribution
Source: R Soc Open Sci. 2017 Apr 12;4(4):170105. doi: 10.1098/rsos.170105 (PMC5414274; doi:10.1098/rsos.170105)
Supplement: Appendix S2 [file rsos170105supp2.xlsx]

## Sheet: Alleles Multiplex1 A
Journal of Biogeography Supporting Information
Chance long-distance or human-mediated dispersal? How Acacia s.l. farnesiana attained its pan-tropical distribution
Karen L. Bell, Haripriya Rangan, Manuel M. Fernandes, Christian A. Kull, Daniel J. Murphy
Appendix S2. Microsatellite PCR product lengths for each locus for each Acacia farnesiana individual used in this study
Name	Af18 - 1	Af18 - 2	Af24 - 1	Af24 - 2	Af05 - 1	Af05 - 2	Af38 - 1	Af38 - 2	Af19 - 1	Af19 - 2	Af32 - 1	Af32 - 2	Af25 - 1	Af25 - 2	Af03 - 1	Af03 - 2	Af10 - 1	Af10 - 2	Af26 - 1	Af26 - 2	Af47 - 1	Af47 - 2	Af14 - 1	Af14 - 2	Af29 - 1	Af29 - 2
ARIZ358841	111	111	113	115	139	141	113	113	122	146	106	108	126	132	149	149	99	107	123	123	143	143	111	111	126	126
ARIZ361691	111	125	115	121	141	141	113	113	122	144	102	102	126	126	163	163	103	105	125	125	139	139	108	111	124	138
ARIZ368270	111	111	113	119	139	139	111	113	122	144	108	108	126	128	149	165	101	107	123	123	143	143	108	111	126	136
ARIZ370043	111	129	111	117	141	141	111	113	142	142	108	108	128	128	149	163	101	101	123	123	143	143	108	111	130	132
ARIZ371990	111	111	111	117	141	141	113	115	No peaks in locus	No peaks in locus	102	102	130	130	149	163	101	103	121	125	143	143	108	111	128	136
ARIZ377639	111	127	115	115	141	141	113	113	126	142	102	102	126	126	167	167	101	101	125	125	141	141	108	111	126	134
ARIZ377640	125	129	119	121	141	143	113	113	124	144	100	108	132	134	167	167	99	107	129	129	133	135	111	111	128	136
ARIZ377641	125	127	115	115	133	141	105	105	122	138	100	100	134	134	151	151	93	93	No peaks in locus	No peaks in locus	151	151	108	111	130	146
ARIZ377642	111	127	115	115	141	141	113	113	126	142	102	102	126	126	167	167	101	101	125	125	141	141	108	111	126	134
ARIZ385239	111	111	115	115	141	141	113	113	120	142	104	104	126	126	149	161	103	103	123	123	139	139	111	111	128	136
ARIZ389577	111	111	113	117	139	139	113	113	122	124	108	108	126	126	149	177	101	107	123	123	143	143	111	111	126	136
ARIZ389682	111	125	115	121	141	141	113	113	122	144	102	102	126	126	163	163	103	105	125	125	139	139	108	111	124	130
ASU66767	129	131	117	117	141	141	113	117	142	144	100	108	126	128	167	167	101	107	127	129	145	147	111	111	130	130
ASU244748	127	129	115	115	141	145	113	113	144	144	100	100	124	136	167	167	99	101	125	125	No peaks in locus	No peaks in locus	111	111	126	128
ASU262307	111	111	113	115	139	139	111	113	144	144	108	108	126	128	149	149	101	101	123	123	143	143	108	111	126	136
ASU273859	111	125	113	117	141	141	113	113	122	144	102	102	126	126	163	163	101	105	125	125	139	139	108	111	124	130
ASU273906	111	125	113	117	141	141	113	113	122	144	102	102	126	126	163	163	101	105	125	125	139	139	108	111	124	130
ASU279693	125	131	115	115	141	141	111	113	144	144	100	108	130	136	167	167	99	99	125	125	149	149	111	111	130	132
BANF017-i	111	125	113	117	141	141	113	113	122	144	102	102	126	126	163	163	101	105	125	125	139	139	108	111	124	130
BANF017-ii	111	125	113	117	141	141	113	113	122	144	102	102	126	126	163	163	101	105	125	125	139	139	108	111	124	130
BANF017-iii	111	125	113	117	141	141	113	113	122	144	102	102	126	126	163	163	101	105	125	125	139	139	108	111	124	130
BANF017-iv	111	125	113	117	141	141	113	113	122	144	102	102	126	126	163	163	101	105	125	125	139	139	108	111	124	130
BANF017-v	111	125	113	117	141	141	113	113	122	144	102	102	126	126	163	163	101	105	125	125	139	139	108	111	124	130
BANF019-ii	111	125	113	117	141	141	113	113	122	144	102	102	126	126	163	163	101	105	125	125	139	139	108	111	124	130
CK001	111	125	113	117	141	141	113	113	122	144	102	102	126	126	163	163	101	105	125	125	139	139	108	111	124	130
CK002	111	125	113	117	141	141	113	113	122	144	102	102	126	126	163	163	101	105	125	125	139	139	108	111	124	130
CK003	111	125	113	117	141	141	113	113	122	144	102	102	126	126	163	163	101	105	125	125	139	139	108	111	124	128
CK004	111	125	113	117	141	141	113	113	122	144	102	102	126	126	163	163	101	105	125	125	139	139	108	111	124	130
CK005	111	125	113	117	141	141	113	113	122	146	102	102	126	126	163	163	101	105	125	125	139	139	108	111	124	130
CK006	111	125	113	117	141	141	113	113	122	146	102	102	126	126	163	163	101	105	125	125	139	139	108	111	124	130
CK007	111	125	113	117	141	141	113	113	122	144	102	102	126	126	163	163	101	105	125	125	139	139	108	111	124	130
CK008	111	125	113	117	141	141	113	113	122	144	102	102	126	126	163	163	101	105	125	125	139	139	108	111	124	130
CK009-i	111	125	113	117	141	141	113	113	122	144	102	102	126	126	163	163	101	105	125	125	139	139	108	111	124	130
CK009-ii	111	125	113	117	141	141	113	113	122	144	102	102	126	126	163	163	101	105	125	125	139	139	108	111	124	130
CK009-iii	111	125	113	117	141	141	113	113	122	144	102	102	126	126	163	163	101	105	125	125	139	139	108	111	124	130
CK009-iv	111	125	113	117	141	141	113	113	122	144	102	102	126	126	163	163	101	105	125	125	139	139	108	111	124	130
CK009-v	111	125	113	117	141	141	113	113	122	144	102	102	126	126	163	163	101	105	125	125	139	139	108	111	124	130
CK010-i	111	125	113	117	141	141	113	113	122	144	102	102	126	126	163	163	101	105	125	125	139	139	108	111	124	130
CK010-ii	111	125	113	117	141	141	113	113	122	144	102	102	126	126	163	163	101	105	125	125	139	139	108	111	124	130
CK010-iii	111	125	113	117	141	141	113	113	122	144	102	102	126	126	163	163	101	105	125	125	139	139	108	111	124	130
CK010-iv	111	125	113	117	141	141	113	113	122	144	102	102	126	126	163	163	101	105	125	125	139	139	108	111	124	130
CK010-v	111	125	113	117	141	141	113	113	122	144	102	102	126	126	163	163	101	105	125	125	139	139	108	111	124	130
CK010-vi	111	125	113	117	141	141	113	113	122	144	102	102	126	126	163	163	101	105	125	125	139	139	108	111	124	130
CK010-vii	111	125	113	117	141	141	113	113	122	144	102	102	126	126	163	163	101	105	125	125	139	139	108	111	124	130
COI4984	111	125	113	117	141	141	113	113	122	144	No peaks in locus	No peaks in locus	126	126	167	167	101	105	125	125	139	139	108	111	124	130
COI9353	No peaks	No peaks	113	117	141	141	113	113	122	146	No peaks	No peaks	126	126	No peaks	No peaks	101	105	No peaks in locus	No peaks in locus	No peaks in locus	No peaks in locus	108	111	124	124
DIEF008-i	111	125	113	115	141	141	113	113	122	144	102	102	126	126	163	163	101	105	125	125	139	139	108	111	124	132
DIEF009-i	111	125	113	115	141	141	113	113	122	144	102	102	126	126	163	163	101	105	125	125	139	139	108	111	124	132
DIEF009-ii	111	125	113	115	141	141	113	113	122	144	102	102	126	126	163	163	101	105	125	125	139	139	108	111	124	132
DIEF011-i	111	125	113	115	141	141	113	113	122	144	102	102	126	126	163	163	101	105	125	125	139	139	108	111	124	132
DIEF011-ii	111	125	113	115	141	141	113	113	122	144	102	102	126	126	163	163	101	105	125	125	139	139	108	111	124	132
DIEF013-i	111	125	113	115	141	141	113	113	122	144	102	102	126	126	163	163	101	105	125	125	139	139	108	111	124	132
DIEF013-ii	111	125	113	115	141	141	113	113	122	144	102	102	126	126	163	163	101	105	125	125	139	139	108	111	124	132
ESP271	111	125	113	117	141	141	113	113	124	146	102	102	126	126	161	161	101	101	125	125	139	139	108	111	124	134
ESP272	111	127	113	117	141	141	113	113	124	146	102	102	126	126	161	161	101	105	125	125	139	139	108	111	124	130
ESP273	111	127	117	119	141	141	113	113	124	144	102	102	126	126	163	163	101	105	125	125	139	139	108	111	130	130
ESP274	111	127	117	119	141	141	113	113	122	144	102	102	126	126	161	161	101	105	125	125	139	139	108	111	124	130
ESP275	111	127	113	117	141	141	113	113	124	144	102	102	126	126	161	161	101	105	125	125	139	139	108	111	124	130
ESP276	111	127	113	117	141	141	113	113	124	144	102	102	126	126	163	163	101	105	125	125	139	139	108	111	124	130
ESP277	111	127	113	117	141	141	113	113	124	144	102	102	126	126	161	161	101	105	125	125	139	139	108	111	124	130
ESP278	111	125	117	119	141	141	113	113	122	146	102	102	126	126	163	163	101	105	125	125	139	139	108	111	124	130
ESP279	111	127	113	117	141	141	113	113	124	144	102	102	126	126	161	161	101	105	125	125	139	139	108	111	124	130
ESP280	111	127	117	119	141	141	113	113	122	146	102	102	126	126	163	163	101	105	125	125	139	139	108	111	124	130
ESP281	111	127	117	119	141	141	113	113	122	144	102	102	126	126	161	161	101	105	125	125	139	139	108	111	124	130
ESP282	111	127	117	119	141	141	113	113	122	144	102	102	126	126	161	161	101	105	125	125	139	139	108	111	124	130
ESP283	111	127	117	119	141	141	113	113	122	144	102	102	126	126	163	163	101	105	125	125	139	139	108	111	124	130
ESP284	111	125	117	119	141	141	113	113	124	146	102	102	126	126	161	161	101	105	125	125	139	139	108	111	124	130
ESP285	111	127	117	119	141	141	113	113	124	144	102	102	126	126	163	163	101	105	125	125	139	139	108	111	124	130
ESP286	111	127	117	119	141	141	113	113	122	146	102	102	126	126	163	163	101	105	125	125	139	139	108	111	124	130
ESP287	111	127	113	117	141	141	113	113	122	144	102	102	126	126	163	163	101	105	125	125	139	139	108	111	124	130
ESP288	111	127	113	117	141	141	113	113	124	146	102	102	126	126	161	161	101	105	125	125	139	139	108	111	124	130
JM1011	111	125	113	117	141	141	113	113	122	144	102	102	126	126	163	163	101	105	125	125	139	139	108	111	124	124
JM1017	111	125	113	117	141	141	113	113	122	144	102	102	126	126	163	163	101	105	125	125	139	139	108	111	124	130
JM1084	125	127	117	123	141	145	No peaks	No peaks	122	144	100	102	124	134	161	161	99	107	125	125	No peaks in bins	No peaks in bins	111	111	130	132
JM1094	125	135	121	125	147	147	113	123	142	144	100	100	124	130	151	163	101	107	121	125	145	151	111	111	130	132
JM1104	111	127	117	121	141	141	113	113	124	140	102	108	126	126	161	161	101	101	123	125	141	141	108	111	124	130
JM1123	111	125	115	117	141	153	115	115	124	144	102	102	126	138	159	159	101	103	121	125	139	145	108	111	124	134
JM1171	111	127	111	117	141	141	113	113	120	146	102	102	126	126	149	165	101	103	125	125	139	139	108	111	126	132
JM1203	111	111	115	117	141	141	113	113	124	146	108	108	130	130	149	161	99	101	125	125	143	143	111	111	126	132
K295883	111	127	115	115	141	141	113	113	No peaks in locus	No peaks in locus	No peaks	No peaks	No peaks	No peaks	No peaks	No peaks	103	105	123	125	No peaks in locus	No peaks in locus	108	111	124	124
K661561	111	127	No peaks	No peaks	No peaks	No peaks	113	113	122	144	No peaks in locus	No peaks in locus	124	126	159	159	103	103	125	125	139	139	108	111	124	124
KLB128	111	127	115	115	141	141	113	113	124	142	108	108	126	126	149	161	103	107	125	125	137	137	108	111	126	146
KLB134	111	127	115	117	141	141	113	113	122	140	108	108	124	124	149	167	103	107	125	125	139	139	108	111	126	142
KLB135	111	127	115	115	141	141	113	113	124	140	106	106	126	126	149	163	103	107	125	125	139	139	108	111	130	140
KLB136	111	127	115	117	141	141	113	113	124	140	108	108	124	124	149	163	103	107	125	125	139	139	108	111	126	140
KLB137	111	127	115	117	141	141	113	113	124	140	108	108	124	126	149	163	103	107	125	125	139	139	108	111	126	140
KLB138	111	127	115	117	141	141	113	113	122	140	108	108	124	124	149	163	103	107	125	125	139	139	108	111	126	140
MFS5252-1	111	125	113	121	141	141	113	113	122	144	102	102	124	124	169	169	101	101	125	125	139	139	No peaks in locus	No peaks in locus	126	136
MFS5252-2	111	125	115	119	141	141	113	113	122	144	102	102	126	130	159	159	103	103	125	125	139	139	108	111	124	136
MFS5252-3	111	127	117	119	141	141	113	113	122	144	102	102	126	126	169	169	103	105	125	125	139	139	108	111	124	126
MFS5252-4	111	125	115	119	141	141	113	113	122	144	102	102	126	126	159	159	93	103	125	125	139	139	108	111	126	130
MFS5252-5	111	125	119	119	141	151	113	113	122	144	102	102	126	126	169	169	93	103	125	125	139	139	108	111	124	130
MFS5252-6	111	125	115	119	141	141	113	113	122	144	102	102	126	130	159	159	93	103	125	125	139	139	108	111	124	136
MFS5252-7	111	125	115	121	141	141	113	113	122	144	102	102	130	130	169	169	101	103	125	125	139	139	108	111	124	134
MFS5252-8	111	127	117	119	141	141	113	113	122	142	102	102	126	130	169	169	93	103	125	125	139	139	108	111	124	136
MFS5252-9	111	127	117	119	141	143	113	113	122	142	102	102	126	130	169	169	93	103	125	125	139	139	108	111	124	136
MFS5252-10	111	125	117	119	141	155	113	113	138	144	102	102	126	132	159	159	93	103	125	125	139	139	108	111	126	136
MFS5253-1	111	125	117	121	141	141	113	113	138	144	102	102	126	126	149	159	101	101	125	125	139	139	108	111	124	126
MFS5253-2	111	127	117	121	141	153	113	113	122	144	106	106	126	126	149	161	101	101	125	125	139	139	108	111	124	124
MFS5253-3	111	125	117	119	141	141	113	113	122	146	102	102	126	132	169	169	93	103	125	125	139	139	108	111	126	130
MFS5253-4	111	125	115	119	141	141	113	113	122	142	102	102	126	126	169	169	103	105	125	125	139	139	108	111	126	134
MFS5253-5	111	125	113	117	141	141	113	113	138	146	102	102	126	126	149	159	93	103	125	125	139	139	108	111	126	134
MFS5253-6	111	125	115	119	141	141	113	113	138	146	102	102	126	126	169	169	103	103	125	125	139	139	108	111	126	126
MFS5253-7	111	125	117	121	141	141	113	113	138	144	102	102	126	126	149	159	93	101	125	125	139	139	108	111	124	138
MFS5253-8	111	125	117	119	141	141	113	113	122	146	102	102	126	126	169	169	93	103	125	125	139	139	108	111	126	130
MFS5253-9	111	125	117	119	141	141	113	113	122	144	102	102	126	130	159	159	93	103	125	125	139	139	108	111	126	134
MFS5253-10	111	125	113	117	141	141	113	113	138	146	102	102	126	126	149	159	93	103	125	125	139	139	108	111	126	134
MFS5255-1	111	125	115	115	153	153	113	115	122	144	104	104	136	136	149	159	101	101	123	127	137	137	108	111	124	124
MFS5255-2	111	127	113	115	153	153	111	111	120	144	102	102	130	130	149	163	101	101	121	127	139	143	108	111	124	132
MFS5255-3	111	125	115	117	153	153	113	115	122	144			136	136	149	159	101	101	123	127	137	147	108	111	124	130
MFS5255-4	111	125	115	119	143	143	113	113	120	136	104	104	126	126	149	149	101	105	123	123	137	143	108	111	124	132
MFS5255-5	111	123	115	117	151	153	113	115	136	136	104	104	130	130	149	159	101	101	123	123	137	137	108	111	124	134
MFS5255-6	111	125	113	117	153	153	111	113	138	138	104	104	130	130	149	165	101	101	127	127	143	143	108	111	124	130
MFS5255-7	111	129	113	115	153	153	111	111	122	144	102	106	130	130	149	169	101	101	121	121	139	143	108	111	124	136
MFS5255-8	111	127	115	115	153	153	113	115	136	144	100	104	130	130	149	159	101	101	121	125	139	139	108	111	126	136
MFS5255-9	111	127	115	115	151	153	113	115	136	144	100	104	130	130	149	159	101	101	121	125	139	139	108	111	126	136
MFS5255-10	111	125	113	117	153	153	111	111	120	144	104	106	130	130	149	159	101	101	125	125	139	139	108	111	124	136
MO4230460	111	125	113	117	141	141	113	113	122	144	102	102	126	126	163	163	101	105	125	125	139	139	108	111	124	124
MO4286110	111	125	115	121	141	141	113	113	122	144	102	102	126	126	No peaks in locus	No peaks in locus	103	105	125	125	139	139	108	111	124	124
MO4788903	111	127	113	115	No peaks in locus	No peaks in locus	113	113	124	144	No peaks in locus	No peaks in locus	130	130	149	159	103	103	123	123	143	143	111	111	124	126
MO4851883	111	129	107	117	141	151	107	117	144	144	100	108	130	132	159	171	97	101	125	125	139	143	108	114	124	132
MO4932975	111	111	115	117	141	141	113	117	No peaks in locus	No peaks in locus	No peaks in locus	No peaks in locus	No peaks in locus	No peaks in locus	149	165	101	105	No peaks	No peaks	No peaks	No peaks	108	111	128	136
MO5197542	111	127	No peaks	No peaks	No peaks	No peaks	113	113	No peaks	No peaks	No peaks	No peaks	No peaks	No peaks	No peaks	No peaks	103	103	121	121	143	143	108	111	124	124
MO5309198	111	125	113	121	141	141	113	113	122	144	102	102	126	126	163	163	101	105	125	125	139	139	108	111	124	124
MO5555603	111	125	113	117	141	141	113	113	No peaks in locus	No peaks in locus	No peaks in locus	No peaks in locus	124	126	No peaks in locus	No peaks in locus	101	105	No peaks	No peaks	No peaks	No peaks	108	108	124	124
MO5608234	111	125	113	117	141	141	111	113	144	144	No peaks in locus	No peaks in locus	126	126	No peaks in locus	No peaks in locus	101	101	125	125	139	139	108	111	124	124
MO6178804	111	111	113	117	141	141	113	115	No peaks in locus	No peaks in locus	No peaks in locus	No peaks in locus	124	126	149	159	101	101	125	125	143	143	108	111	124	134
MO6217047	111	125	111	117	141	141	111	115	144	144	102	102	126	126	149	159	101	101	125	125	139	139	111	111	124	140
NOSF021-i	111	125			141	141	113	113	122	144			126	126	163	163	101	105	125	125	139	139	108	111	124	132
NOSF021-ii	111	125	113	115	141	141	113	113	122	144	102	102	126	126	161	163	101	105	125	125	139	139	108	111	124	132
NT1-1	111	131	115	117	141	141	113	115	126	138	106	106	126	126	149	165	103	107	125	125	139	139	108	111	128	140
NT1-2	111	131	115	117	141	141	113	115	126	138	106	106	126	126	149	165	103	107	125	125	139	139	108	111	128	140
NT2-1	111	127	115	117	141	141	113	113	126	142	110	110	126	126	149	161	103	105	125	127	139	139	108	111	126	144
NT2-2	111	127	117	119	141	141	113	113	122	140	108	108	126	126	149	163	103	107	127	127	139	139	108	111	126	144
NT2-3	111	127	115	117	141	141	113	113	122	142	108	110	126	126	149	167	107	107	127	127	139	139	108	111	126	144
NT3-1	111	127	115	117	141	141	113	115	144	144	106	106	126	126	149	163	107	107	125	125	139	139	108	111	126	144
NT3-2	111	127	115	115	141	141	113	113	124	140	106	110	126	126	149	163	103	107	125	125	139	139	108	111	124	146
NT3-3	111	127	115	115	141	141	113	113	124	140	106	106	124	126	149	163	103	107	127	129	139	139	108	111	124	144
NT4-2	111	127	115	121	141	141	113	113	124	140	106	106	128	128	149	163	103	107	123	123	139	139	108	111	126	144
NT4-3	111	129	115	117	141	141	113	113	122	140	106	106	128	128	149	165	103	107	125	125	139	139	108	111	126	144
NT4-1	111	129	115	117	141	141	113	113	122	140	106	108	128	128	149	165	103	107	125	125	139	139	108	111	126	144
NY391134	111	125	No peaks	No peaks	No peaks	No peaks	113	113	No peaks in locus	No peaks in locus	No peaks	No peaks	126	126	No peaks	No peaks	101	105	125	125	139	139	108	111	124	124
NY391140	111	125	113	113	141	141	113	113	122	144	102	102	126	126	163	163	101	105	125	125	139	139	108	111	124	130
NY391319	127	127	103	103	139	141	113	115	138	138	No peaks in locus	No peaks in locus	124	126	171	171	93	93	No peaks	No peaks	No peaks	No peaks	114	114	126	130
NY866196	127	137	119	121	No peaks in locus	No peaks in locus	113	113	138	138	106	116	No peaks	No peaks	No peaks	No peaks	No peaks in locus	No peaks in locus	125	125	No peaks in locus	No peaks in locus	96	102	138	138
NY917232	111	125	113	117	141	141	113	113	122	144	102	102	126	126	163	163	101	105	125	125	139	139	108	111	124	124
NY917920	133	135	No peaks	No peaks	No peaks	No peaks	115	115	124	124	No peaks	No peaks	No peaks	No peaks	149	149	103	103	121	123	No peaks in locus	No peaks in locus	108	108	132	140
NY917921	129	131	119	119	No peaks in locus	No peaks in locus	113	113	122	136	No peaks in locus	No peaks in locus	130	130	149	149	No peaks in locus	No peaks in locus	121	125	145	145	108	108	134	136
NY917922	129	129	No peaks	No peaks	No peaks	No peaks	113	113	122	134	No peaks in locus	No peaks in locus	132	132	149	149	99	103	121	127	145	145	108	108	132	136
NY917944	139	141	121	121	No peaks in locus	No peaks in locus	115	123	No peaks	No peaks	No peaks in locus	No peaks in locus	No peaks in locus	No peaks in locus	149	149	No peaks in locus	No peaks in locus	127	127	No peaks in locus	No peaks in locus	108	108	132	140
QLD2-2	111	125			141	141	113	113	122	140	106	106	124	124	149	163	103	107	125	125	139	147	108	111	126	146
QLD3-1	111	127	115	117	141	141	113	115	122	140	108	108	124	124	149	165	103	107	125	125	147	147	108	111	130	142
QLD3-2	111	127	115	117	141	141	113	115	122	140	108	108	124	124	149	165	103	107	125	125	147	147	108	111	126	140
QLD3-3	111	127	113	115	141	141	113	113	122	140	108	108	124	124	149	163	103	107	125	125	147	147	108	111	130	140
QLD4-1	111	127	115	119	141	141	113	113	122	138	108	108	124	124	149	165	103	107	125	125	139	139	108	111	126	142
QLD4-2	111	129	113	117	141	141	115	115	122	140	110	110	124	124	149	163	103	107	125	125	139	139	108	111	126	140
RUNF025	111	125	113	115	141	141	113	113	122	144	102	102	126	126	165	165	101	105	125	125	139	139	108	111	124	130
WA1-1	111	129			141	141	113	113	126	144	110	110	126	126	149	163	103	107	125	125	139	139	108	111	126	142
WA2-3	111	127	115	121	141	141	113	113	128	140	110	110	126	126	149	165	103	107	125	125	139	139	108	111	126	146
WA3-1	111	127	113	117	141	141	113	113	124	140	110	110	126	126	149	159	103	107	125	125	139	139	108	111	128	152
WA4-1	111	127	113	117	141	141	113	113	No peaks	No peaks	108	108	126	126	149	161	103	107	125	125	137	137	108	111	126	144
WA5-1	111	127	117	117	141	141	113	115	126	144	108	110	126	126	149	163	103	107	127	127	139	139	108	111	128	146
WA6-1	111	127	113	115	141	141	113	113	122	144	112	112	126	126	149	161	103	107	125	125	137	137	108	111	128	128
WA7-1	111	127	115	117	143	143	113	115	122	138	114	114	126	126	149	163	103	107	125	125	139	139	108	111	126	146
WA8-1	111	127	115	117	141	141	113	113	126	140	110	110	128	128	No peaks	No peaks	103	107	125	125	139	139	108	111	126	144
WA12-1	111	129	115	117	141	141	113	113	No peaks	No peaks	106	106	No peaks in locus	No peaks in locus	167	167	103	107	125	125	139	139	108	111	130	142
WA12-2	111	129	115	117	141	141	113	113	No peaks	No peaks	No peaks in locus	No peaks in locus	126	126	No peaks in locus	No peaks in locus	103	107	125	125	139	139	108	111	130	142
WA12-3	111	129	115	117	141	141	113	113	No peaks	No peaks	No peaks in locus	No peaks in locus	No peaks in locus	No peaks in locus	167	167	103	107	125	125	139	139	108	111	132	142
WA13-1	111	129	115	121	141	141	113	113	126	140	108	108	126	126	149	165	103	107	125	125	139	139	108	111	126	144
WA13-2	111	127	115	121	141	141	113	113	126	140	108	108	126	126	149	165	103	107	125	125	139	139	108	111	126	144
XPK-01301-2	111	125	113	117	141	141	113	113	122	144	102	102	126	126	163	163	101	105	125	125	139	139	108	111	124	130
XPK-01301-3	111	125	113	117	141	141	113	113	122	144	102	102	126	126	163	163	101	105	125	125	139	139	108	111	124	130
